# Supplementary material for: Sustainable agriculture through seaweed biostimulants: a two-year study demonstrates yield enhancement in pepper and eggplant
Source: Front Plant Sci. 2025 Sep 8;16:1655340. doi: 10.3389/fpls.2025.1655340 (PMC12450877; doi:10.3389/fpls.2025.1655340)
Supplement: Supplementary file 3 [file Table1.xlsx]

## Sheet: Sheet1
	Pepper						Eggplant
[kg/plant]	Harvest 1		Harvest 2		Total		Harvest 1		Harvest 2		Total
	Control	ANE	Control	ANE	Control	ANE	Control	ANE	Control	ANE	Control	ANE
Year 1	0.39235	0.50015	ND	ND	0.39235	0.50015	0.49775	0.9009	ND	ND	0.49775	0.9009
Year 2	0.545	0.793125	0.5075	0.476875	1.0525	1.27	0.35375	0.7375	1.5475	1.41437	1.90125	2.15187
