# Supplementary material for: Sustainable agriculture through seaweed biostimulants: a two-year study demonstrates yield enhancement in pepper and eggplant
Source: Front Plant Sci. 2025 Sep 8;16:1655340. doi: 10.3389/fpls.2025.1655340 (PMC12450877; doi:10.3389/fpls.2025.1655340)
Supplement: Supplementary file 4 [file Table2.xlsx]

## Sheet: shared_dges_ogs
UP-REGULATED GENES FROM SHARED ORTHOGROUPS IN BOTH SPECIES						pepper				eggplant
orthogroup_upregulated	top_hit_pepper	top_hit_eggplant	gene_name	gene_family	function_description	gene	log2FoldChange	Y1_L2FC	Y2_L2FC	gene	log2FoldChange	Y1_L2FC	Y2_L2FC
OG0003647	AT3G07320.1	AT3G23770.1		β-1,3-glucanase	carbohydrate metabolism and cell wall modification	CAN.T134.104	2.56576	3.08321	2.22665	SMEL4.1_05g022690.1.01	1.66499	1.44394	2.13665
OG0009661	AT4G29030.1	AT4G29030.1		putative membrane lipoprotein	unknown function	CAN.T5.23	1.80083	1.30349	2.67706	SMEL4.1_09g013630.1.01	3.48114	3.19672	5.63743
OG0009661	AT4G29030.1					CAN.T688.1	1.79706	1.48666	2.5816
OG0000507	AT5G67090.1	AT5G67090.1	SBT1.9	subtilisin-like serine endopeptidase	multifunctional	CAN.T1692.6	1.71468	2.1591	1.63748	SMEL4.1_10g021110.1.01	2.00296	1.27738	3.07755
OG0000420	AT1G23000.2	AT1G23000.2	HEAVY METAL ASSOCIATED PROTEIN 5	heavy metal transport/detoxification superfamily	heavy metal transport, no mutant phenotype (https://www.arabidopsis.org/publication?key=501753994)	CAN.T1334.10	1.44813	1.5718	1.41749	SMEL4.1_10g000470.1.01	1.72695	1.50031	2.25091
OG0003853	AT2G30490.1	AT2G30490.1	ATC4H	cinnamate-4-hydroxylase	mutation leads to significant reductions in lignin content and alterations in phenylpropanoid metabolism	CAN.T874.75	1.28648	1.06174	1.6491	SMEL4.1_05g024920.1.01	2.46521	2.575	0.978834
DOWN-REGULATED GENES FROM SHARED ORTHOGROUPS IN BOTH SPECIES						pepper				eggplant
orthogroup_upregulated	top_hit_pepper	top_hit_eggplant				gene	log2FoldChange	Y1_L2FC	Y2_L2FC	gene	log2FoldChange	Y1_L2FC	Y2_L2FC
OG0001146	AT1G62710.1	AT1G62710.1	Beta Vacuolar Processing Enzyme (β-VPE)	cysteine-type endopeptidase	multifunctional	CAN.T1337.28	-1.75244	-1.01981	-2.54711	SMEL4.1_08g023180.1.01	-1.50907	-1.12712	-1.93632
OG0000084	AT3G14660.1	AT3G14660.1	CYP72A13	putative cytochrome P450 monooxygenase	multifunctional	CAN.T464.19	-1.94691	-1.98438	-2.22149	SMEL4.1_07g001230.1.01	-1.49221	-0.903081	-1.98011
OG0000004	AT3G48270.1	AT3G48270.1	CYP71A26	putative cytochrome P450 monooxygenase	multifunctional	CAN.T64.21	-2.55157	-3.08719	-2.38328	SMEL4.1_03g023990.1.01	-1.90789	-1.55373	-2.33017
OG0000004	AT3G48270.1					CAN.T459.6	-2.67624	-5.13605	-1.01883
OG0000004	AT3G48270.1					CAN.T135.16	-3.24536	-4.84673	-2.56655

## Sheet: shared_gos
PL_up	EL_up	PL_down	EL_down
GO:0030244	GO:0030244	GO:0051502	GO:0016036
GO:0005975	GO:0046148	GO:0019287	GO:0030418
GO:0051511	GO:0010215	GO:0016998	GO:0006879
GO:1902066	GO:0009611	GO:0006032	GO:0009228
GO:0009813	GO:0046274	GO:0009408	GO:0006826
GO:0070544	GO:0006013	GO:0016102	GO:0030026
GO:0009715	GO:0019310	GO:2000014	GO:0006801
GO:0019252	GO:0009097	GO:0010200	GO:0071577
GO:0006825	GO:0007142	GO:0010263
GO:0002220	GO:1904668	GO:0012502
GO:0010089	GO:0045492	GO:1901140
GO:0010025	GO:0005985	GO:0046104
GO:0010584		GO:0010686
GO:0046506		GO:1903647
GO:0015677		GO:0033214
GO:0006167		GO:2000185
GO:0098705		GO:1902348
GO:0009911		GO:0019500
GO:0015995		GO:0080027
GO:0042545		GO:0080147
GO:0006268		GO:0010555
GO:0031116		GO:0015706
GO:0010076		GO:0016126
GO:0006065		GO:0006722
GO:0043481		GO:0006101
GO:0071421		GO:0071366
GO:0048442		GO:0051410
GO:0010411		GO:0019745
GO:0045793		GO:0033523
GO:0097577		GO:0009609
GO:0010507		GO:0042218
GO:0010224		GO:0009646
GO:0009647		GO:0002239
GO:0001578		GO:0050832
GO:0009823		GO:0055085
GO:0046185		GO:0005975
GO:0006094		GO:0015936
GO:0043447		GO:0080026
GO:0006629		GO:1905183
GO:0005978		GO:2000071
GO:0030150		GO:1904383
GO:0015770		GO:1905516
		GO:0080024
		GO:0080003
		GO:1901684
		GO:0000165
		GO:0006334
		GO:0009693
		GO:0009686
		GO:0006979
		GO:0042344
		GO:0060776
		GO:0006529
		GO:0010325
		GO:0040009
		GO:0006624
		GO:0080163
		GO:0080144
		GO:0009173
		GO:1901601
		GO:2000280
		GO:1905157
		GO:0010142
		GO:0051762
		GO:0009098
		GO:0140426
		GO:0080038
		GO:0002215
		GO:0090548
		GO:0043090
		GO:1990019
		GO:0043617
		GO:0009804
		GO:0015691
		GO:0009061
		GO:0080037
		GO:0006656
		GO:0015707
		GO:0015839

## Sheet: dge_PL_up
gene	ath_match	orthogroup	log2FoldChange	padj
CAN.T134.104	AT3G07320.1	OG0003647	2.56576	2.47531e-06
CAN.T5.23	AT4G29030.1	OG0009661	1.80083	0.00558568
CAN.T688.1	AT4G29030.1	OG0009661	1.79706	0.0103763
CAN.T1692.6	AT5G67090.1	OG0000507	1.71468	0.0486702
CAN.T1334.10	AT1G23000.2	OG0000420	1.44813	0.000492145
CAN.T874.75	AT2G30490.1	OG0003853	1.28648	0.0349433
CAN.T22.43	NA	OG0013187	4.89021	0.00523354
CAN.T771.54	NA	OG0014451	4.28072	1.70757e-05
CAN.T361.18	NA	OG0012362	3.90036	0.00234516
CAN.T973.7	AT3G27970.1	OG0002439	3.44624	5.9205e-07
CAN.T206.81	AT3G28345.1	OG0000959	3.21545	2.04475e-07
CAN.T1217.13	AT1G12120.1	OG0004133	3.20411	0.00978405
CAN.T1191.14	NA	OG0012362	3.03275	0.00850841
CAN.T758.2	AT5G50790.1	OG0000425	3.01447	0.0190931
CAN.T2485.1	NA	OG0013708	2.9173	0.000419812
CAN.T748.4	AT5G20630.1	OG0001038	2.75375	0.00941101
CAN.T438.12	AT3G16070.1	OG0005738	2.65526	0.0165571
CAN.T222.40	AT5G37660.2	OG0004015	2.61391	0.0107602
CAN.T1610.5	NA	OG0005640	2.57003	0.00934015
CAN.T1280.20	NA	OG0015407	2.52705	0.0391345
CAN.T502.12	AT2G37925.1	OG0001057	2.48944	0.027366
CAN.T358.116	AT3G57610.1	OG0005054	2.4479	0.00755103
CAN.T1235.6	AT1G19250.1	OG0000702	2.33882	0.0391539
CAN.T616.9	NA	OG0019635	2.31358	0.0036505
CAN.T500.76	AT5G13930.1	OG0000387	2.28866	0.00046605
CAN.T616.21	AT4G35150.1	OG0000094	2.27551	0.0276457
CAN.T672.7	AT5G52600.1	OG0000497	2.26619	1.186e-05
CAN.T1511.2	NA	OG0015418	2.22696	0.00387885
CAN.T170.71	AT3G53690.1	OG0000536	2.20656	0.010338
CAN.T1298.3	AT1G71000.1	OG0003354	2.13935	0.00506205
CAN.T837.26	AT1G74460.1	OG0003014	2.13109	0.0161465
CAN.T883.1	NA	OG0011803	2.11725	1.17814e-06
CAN.T86.33	AT4G03210.1	OG0000053	2.05829	3.62654e-06
CAN.T419.6	AT3G20015.1	OG0000112	2.01396	0.00506205
CAN.T1491.1	AT5G14210.1	OG0003005	1.98968	0.00421866
CAN.T1592.4	AT5G15800.1	OG0000806	1.98469	0.00341878
CAN.T1056.13	AT5G18600.1	OG0000137	1.97338	0.0130338
CAN.T205.8	AT1G70280.2	OG0002788	1.9329	8.26376e-05
CAN.T337.67	NA	NA	1.93231	0.0279741
CAN.T1110.49	AT4G27440.1	OG0002869	1.92859	0.0163394
CAN.T1529.2	NA	OG0012068	1.89954	0.013368
CAN.T220.70	AT1G04520.1	OG0003934	1.89836	0.0327281
CAN.T986.43	AT3G61640.1	OG0001131	1.87435	0.000155879
CAN.T214.2	AT3G25290.2	OG0000628	1.87203	0.000105341
CAN.T1181.12	NA	OG0014399	1.85727	0.0167698
CAN.T388.54	AT3G20810.1	OG0005020	1.84878	0.019829
CAN.T732.22	AT4G24960.2	OG0002919	1.83744	0.0340558
CAN.T162.106	AT5G54270.1	OG0009026	1.82834	0.000419812
CAN.T641.78	AT4G19060.1	OG0001061	1.79953	0.0240278
CAN.T439.6	AT5G20950.1	OG0000240	1.79197	2.56482e-05
CAN.T940.16	AT1G62510.1	OG0000090	1.78223	0.0128914
CAN.T567.3	AT5G21482.1	OG0006201	1.75051	0.0267504
CAN.T585.51	AT3G23730.1	OG0000053	1.74599	0.0405595
CAN.T532.115	AT1G64390.1	OG0000587	1.74025	0.00479176
CAN.T575.3	AT1G55320.1	OG0000498	1.73454	0.00131458
CAN.T676.60	AT2G41810.1	OG0003702	1.72825	0.0090935
CAN.T532.116	AT1G64390.1	OG0000587	1.70323	0.0090935
CAN.T182.11	AT4G24000.1	OG0000715	1.69012	0.00594531
CAN.T756.1	AT1G02205.2	OG0000812	1.68209	0.00390513
CAN.T517.12	AT2G46210.1	OG0002508	1.68107	0.00506205
CAN.T567.24	AT4G24000.1	OG0000715	1.67983	0.000875659
CAN.T390.28	AT1G32860.1	OG0010096	1.6642	0.00138376
CAN.T651.6	AT4G31890.1	OG0006412	1.6627	0.0213017
CAN.T433.1	AT3G51910.1	OG0001597	1.654	0.0145186
CAN.T837.24	AT3G47520.1	OG0004067	1.63723	0.00165757
CAN.T337.95	AT1G11580.1	OG0000156	1.63417	0.00934325
CAN.T1812.1	AT5G67260.1	OG0001135	1.61903	0.00594531
CAN.T1280.10	AT4G02320.1	OG0000156	1.6116	0.00934325
CAN.T479.13	AT5G07990.1	OG0007455	1.61139	0.0109498
CAN.T479.24	AT3G29360.2	OG0000828	1.58288	8.25709e-05
CAN.T134.58	AT3G03770.1	OG0002313	1.5765	0.0368553
CAN.T162.93	AT5G54380.1	OG0000431	1.50693	0.00696558
CAN.T532.107	NA	OG0010956	1.4905	0.000465275
CAN.T1297.6	AT5G01220.1	OG0004483	1.48996	8.75072e-10
CAN.T507.14	AT1G10670.1	OG0002467	1.48426	0.0276457
CAN.T626.2	AT2G46210.1	OG0002508	1.47666	0.0185932
CAN.T3433.1	AT1G63810.1	OG0006861	1.46476	0.0177872
CAN.T1909.1	AT3G17680.1	OG0004092	1.4331	0.0103763
CAN.T588.52	AT2G16660.1	OG0004637	1.42571	0.00438352
CAN.T610.87	AT1G25440.1	OG0002473	1.42255	0.00479176
CAN.T999.22	AT2G47140.1	OG0001341	1.42188	0.0105217
CAN.T1058.8	AT4G39210.1	OG0000937	1.4156	0.0209153
CAN.T641.66	NA	OG0010637	1.41342	0.0371339
CAN.T479.51	AT2G03350.1	OG0004212	1.40093	0.00429137
CAN.T375.5	AT3G14660.1	OG0000084	1.38039	0.0267504
CAN.T656.40	AT1G50180.1	OG0000008	1.37503	0.000766359
CAN.T219.50	AT3G08030.1	OG0003702	1.34616	0.0169768
CAN.T874.54	AT3G20000.1	OG0003304	1.33098	0.000479571
CAN.T765.1	AT5G13930.1	OG0000387	1.32364	0.00797373
CAN.T1557.11	AT3G55240.1	OG0003258	1.3232	0.0116048
CAN.T1045.19	AT3G06730.1	OG0009424	1.30789	0.0391539
CAN.T162.27	AT3G15095.3	OG0006881	1.27007	0.00124525
CAN.T504.95	AT4G19420.4	OG0000188	1.26539	0.0339458
CAN.T108.2	AT5G52910.2	OG0005209	1.25395	0.0313778
CAN.T1263.29	AT5G63530.2	OG0000769	1.24185	0.0208066
CAN.T1610.3	AT2G24120.1	OG0001560	1.23344	0.0349433
CAN.T535.11	AT1G22060.1	OG0007981	1.22632	0.0202278
CAN.T1553.2	AT4G33220.2	OG0000156	1.20639	0.0276457
CAN.T1228.20	AT5G08020.1	OG0003945	1.20111	0.0208066
CAN.T569.24	AT4G21770.2	OG0010344	1.18151	0.0209153
CAN.T631.14	AT2G28470.5	OG0000858	1.1778	0.00941101
CAN.T523.89	AT5G64080.2	OG0002087	1.16865	0.0267504
CAN.T1340.1	AT3G29320.1	OG0003357	1.16003	0.0074253
CAN.T1415.28	AT3G61780.1	OG0007165	1.15708	0.0400078
CAN.T1235.5	AT1G19250.1	OG0000702	1.14352	0.0105401
CAN.T375.90	AT1G17100.1	OG0007774	1.12963	0.0190931
CAN.T650.47	AT5G46280.1	OG0006242	1.12202	0.0156988
CAN.T1256.6	AT4G12750.1	OG0008480	1.11406	0.0279741
CAN.T1427.4	AT1G31850.3	OG0000206	1.1045	0.0390408
CAN.T1424.11	NA	NA	1.09598	0.016117
CAN.T105.16	AT1G61870.1	OG0000513	1.06225	0.0313778
CAN.T1045.37	NA	OG0010958	1.05153	0.0249269
CAN.T337.56	AT5G55230.1	OG0001631	1.01218	0.0186667
CAN.T140.27	AT3G58060.1	OG0003927	1.00952	0.0239468
CAN.T724.17	AT1G27770.1	OG0000576	1.00817	0.0159023
CAN.T184.51	AT1G57770.1	OG0009809	0.927	0.0272905
CAN.T1375.13	AT4G24620.1	OG0007472	0.920396	0.0349433

## Sheet: dge_EL_up
gene	ath_match	orthogroup	log2FoldChange	padj
SMEL4.1_09g013630.1.01	AT4G29030.1	OG0009661	3.48114	0.0409254
SMEL4.1_05g024920.1.01	AT2G30490.1	OG0003853	2.46521	3.24126e-10
SMEL4.1_10g021110.1.01	AT5G67090.1	OG0000507	2.00296	0.0144334
SMEL4.1_10g000470.1.01	AT1G23000.2	OG0000420	1.72695	0.00743062
SMEL4.1_05g022690.1.01	AT3G23770.1	OG0003647	1.66499	0.0320829
SMEL4.1_08g017940.1.01	NA	OG0001379	3.78677	8.80468e-10
SMEL4.1_04g016590.1.01	AT5G64260.1	OG0000920	3.48322	1.1797e-07
SMEL4.1_09g023010.1.01	NA	OG0014450	3.04145	0.00501733
SMEL4.1_03g021650.1.01	AT1G73260.1	OG0000263	2.96613	5.59894e-21
SMEL4.1_07g020730.1.01	AT2G42840.1	OG0001871	2.89883	8.93384e-05
SMEL4.1_10g024460.1.01	AT4G39490.1	OG0000309	2.89096	4.82316e-06
SMEL4.1_04g003960.1.01	AT1G28570.3	OG0000134	2.83291	1.48456e-07
SMEL4.1_08g017930.1.01	NA	OG0001379	2.82635	4.35372e-05
SMEL4.1_12g000470.1.01	AT2G19800.1	OG0002239	2.82093	0.0430383
SMEL4.1_01g014160.1.01	AT3G49210.1	OG0000404	2.80785	3.33474e-05
SMEL4.1_10g016410.1.01	AT1G13635.1	OG0006825	2.69173	0.0134338
SMEL4.1_06g018570.1.01	AT1G71691.2	OG0005012	2.6655	1.60543e-05
SMEL4.1_08g017850.1.01	NA	OG0001379	2.6311	4.1513e-12
SMEL4.1_08g024290.1.01	AT1G63910.1	OG0007734	2.61091	0.000174537
SMEL4.1_01g037230.1.01	AT1G68040.1	OG0000292	2.5643	0.022322
SMEL4.1_02g011780.1.01	AT1G29670.2	OG0000552	2.51103	0.0268462
SMEL4.1_02g021170.1.01	AT3G51325.1	OG0000569	2.49107	0.0265695
SMEL4.1_04g000980.1.01	AT3G61750.2	OG0005711	2.48478	1.67845e-07
SMEL4.1_08g017330.1.01	NA	OG0001379	2.45581	0.00317255
SMEL4.1_11g004160.1.01	AT5G64620.1	OG0000654	2.42894	0.00951528
SMEL4.1_09g001480.1.01	AT3G10050.1	OG0003290	2.31505	0.000190816
SMEL4.1_03g001660.1.01	AT4G27450.1	OG0002936	2.31242	0.00135742
SMEL4.1_12g011120.1.01	AT1G51460.1	OG0004169	2.26006	0.0334305
SMEL4.1_09g004660.1.01	AT5G60020.1	OG0000816	2.25608	0.0291111
SMEL4.1_12g011750.1.01	AT3G08500.1	OG0000003	2.24685	2.21099e-05
SMEL4.1_08g020750.1.01	AT1G32770.1	OG0000143	2.24128	0.0492636
SMEL4.1_02g018250.1.01	AT3G25830.1	OG0000014	2.20548	1.00138e-06
SMEL4.1_04g012610.1.01	AT1G21460.1	OG0000264	2.2032	0.0325767
SMEL4.1_04g016800.1.01	AT1G22480.1	OG0000117	2.20166	0.00715646
SMEL4.1_09g003660.1.01	AT5G60490.1	OG0000739	2.19596	1.97573e-07
SMEL4.1_00g009890.1.01	AT5G24560.1	OG0000119	2.19497	0.000385383
SMEL4.1_02g011810.1.01	AT5G45650.1	OG0003893	2.17614	8.02616e-08
SMEL4.1_09g020850.1.01	AT2G38870.1	OG0000285	2.16913	4.54121e-10
SMEL4.1_10g021200.1.01	AT2G37300.1	OG0005526	2.16395	0.00725022
SMEL4.1_03g030150.1.01	AT3G18200.2	OG0002794	2.15846	0.0109919
SMEL4.1_01g038860.1.01	NA	OG0011262	2.14621	1.0096e-10
SMEL4.1_06g019430.1.01	AT5G24770.1	OG0000690	2.10651	1.51295e-09
SMEL4.1_12g018290.1.01	AT1G06660.1	OG0002901	2.09095	0.00470945
SMEL4.1_05g007960.1.01	AT5G15630.3	OG0000439	2.0642	2.98592e-06
SMEL4.1_06g014710.1.01	AT5G23960.1	OG0000014	2.06115	0.00831229
SMEL4.1_02g011240.1.01	AT4G18780.1	OG0000208	2.05795	1.11216e-05
SMEL4.1_02g018640.1.01	AT1G20560.2	OG0000757	2.05413	5.02787e-09
SMEL4.1_03g026880.1.01	AT5G61440.1	OG0001684	2.04022	8.02616e-08
SMEL4.1_08g015750.1.01	AT1G15520.1	OG0000049	2.01442	0.0361371
SMEL4.1_01g004840.1.01	AT4G36610.1	OG0004731	2.00795	0.0192146
SMEL4.1_07g000290.1.01	AT5G17420.1	OG0000208	1.99565	8.46705e-06
SMEL4.1_08g015500.1.01	AT1G80840.1	OG0001198	1.97669	0.0341616
SMEL4.1_05g006070.1.01	AT2G03200.1	OG0000242	1.9712	1.86897e-05
SMEL4.1_01g018420.1.01	AT4G15093.1	OG0005578	1.96084	0.0122324
SMEL4.1_12g017360.1.01	AT2G28315.2	OG0003206	1.96038	0.00971561
SMEL4.1_02g025750.1.01	AT5G67210.1	OG0003285	1.95973	0.000530278
SMEL4.1_09g018710.1.01	AT4G02290.2	OG0000426	1.93498	0.0105395
SMEL4.1_02g014490.1.01	AT1G30760.2	OG0000077	1.92825	1.11359e-05
SMEL4.1_09g006170.1.01	AT2G38080.1	OG0000700	1.89557	0.0392258
SMEL4.1_08g020850.1.01	AT4G00870.1	OG0000754	1.88585	0.00150784
SMEL4.1_11g021200.1.01	AT3G50120.1	OG0000031	1.87668	0.0109802
SMEL4.1_06g015200.1.01	AT5G23960.1	OG0000014	1.86992	0.0009444
SMEL4.1_01g013770.1.01	AT5G07010.1	OG0000065	1.86086	8.93384e-05
SMEL4.1_10g006400.1.01	AT5G55970.1	OG0005310	1.83167	0.000117389
SMEL4.1_09g003460.1.01	AT2G37090.1	OG0007069	1.82489	6.743e-06
SMEL4.1_09g017070.1.01	AT5G44030.3	OG0000208	1.80533	4.82316e-06
SMEL4.1_04g001920.1.01	AT5G54690.1	OG0010869	1.80418	0.000258508
SMEL4.1_09g001720.1.01	NA	OG0004920	1.77917	0.00150784
SMEL4.1_03g021610.1.01	NA	OG0011803	1.77302	7.09315e-08
SMEL4.1_08g023970.1.01	AT4G16750.1	OG0000274	1.76274	0.00116711
SMEL4.1_07g023900.1.01	NA	NA	1.75487	0.0159572
SMEL4.1_07g019890.1.01	AT1G28470.1	OG0001834	1.74238	0.00403518
SMEL4.1_01g001830.1.01	AT4G03460.2	OG0000050	1.74177	0.0197993
SMEL4.1_07g011750.1.01	AT3G43190.1	OG0001202	1.72973	7.2219e-05
SMEL4.1_09g020820.1.01	NA	OG0014999	1.72735	4.82316e-06
SMEL4.1_11g027220.1.01	AT5G47635.1	OG0005208	1.68888	0.00512466
SMEL4.1_01g022280.1.01	NA	OG0008179	1.66712	0.0258771
SMEL4.1_10g011990.1.01	AT3G55990.1	OG0001373	1.65232	0.0431844
SMEL4.1_11g023870.1.01	AT3G50120.1	OG0000031	1.64243	0.0268101
SMEL4.1_01g001950.1.01	AT3G62020.1	OG0000913	1.61232	0.0142885
SMEL4.1_02g021220.1.01	AT5G42180.1	OG0003015	1.60417	0.00108014
SMEL4.1_07g015570.1.01	AT2G05160.1	OG0001757	1.58747	0.0355376
SMEL4.1_06g007170.1.01	AT5G13840.2	OG0000461	1.58434	0.00512466
SMEL4.1_03g031380.1.01	AT3G15570.1	OG0006478	1.5788	2.21099e-05
SMEL4.1_03g026830.1.01	NA	OG0028348	1.56503	0.00632159
SMEL4.1_03g007640.1.01	AT1G27920.1	OG0008773	1.56203	0.000534134
SMEL4.1_03g027070.1.01	AT5G61340.1	OG0007597	1.54232	0.0131799
SMEL4.1_06g021280.1.01	AT5G61790.1	OG0004413	1.52649	2.21099e-05
SMEL4.1_02g029670.1.01	AT3G27960.3	OG0001105	1.51651	0.000551069
SMEL4.1_11g005590.1.01	AT3G18660.2	OG0002217	1.48635	0.00512466
SMEL4.1_09g015370.1.01	AT3G63280.1	OG0000326	1.48137	0.000342874
SMEL4.1_01g038840.1.01	NA	OG0011262	1.47004	0.00771198
SMEL4.1_05g021440.1.01	AT4G13940.1	OG0003244	1.46412	0.0334305
SMEL4.1_05g020220.1.01	NA	OG0003026	1.45893	0.00856354
SMEL4.1_12g002600.1.01	AT4G30920.1	OG0002442	1.43994	0.000631953
SMEL4.1_03g027750.1.01	NA	OG0020385	1.43038	7.25909e-07
SMEL4.1_03g032960.1.01	AT1G72970.2	OG0005918	1.41913	0.0230641
SMEL4.1_12g017030.1.01	AT5G03170.1	OG0000739	1.4055	0.0038961
SMEL4.1_02g011440.1.01	AT1G29200.2	OG0002037	1.37369	0.0144172
SMEL4.1_08g017350.1.01	NA	OG0001379	1.36645	0.0268168
SMEL4.1_00g003880.1.01	AT5G17540.1	OG0000561	1.36097	0.028301
SMEL4.1_12g003080.1.01	AT3G12500.1	OG0000792	1.35438	0.0209635
SMEL4.1_07g021450.1.01	AT4G03460.2	OG0000050	1.32718	2.712e-05
SMEL4.1_04g023590.1.01	AT1G75900.1	OG0000458	1.3095	0.00317255
SMEL4.1_11g005870.1.01	NA	OG0003589	1.30743	0.0131694
SMEL4.1_02g027460.1.01	AT2G45550.1	OG0000196	1.30043	0.0039984
SMEL4.1_02g026540.1.01	AT5G15780.1	OG0005847	1.29605	0.0492636
SMEL4.1_05g018460.1.01	AT4G34135.1	OG0000035	1.29368	0.0173644
SMEL4.1_02g022540.1.01	AT1G66810.3	OG0002581	1.27594	0.0467955
SMEL4.1_10g018510.1.01	AT2G38240.1	OG0001454	1.26123	0.00461529
SMEL4.1_01g038690.1.01	AT3G45140.2	OG0001723	1.23786	0.027532
SMEL4.1_06g021350.1.01	AT5G61840.1	OG0001359	1.23269	0.00501733
SMEL4.1_00g012370.1.01	NA	NA	1.22525	0.0264071
SMEL4.1_02g017400.1.01	AT4G03270.2	OG0004224	1.21511	0.0492636
SMEL4.1_11g007170.1.01	NA	OG0000618	1.21364	0.0112243
SMEL4.1_04g021550.1.01	AT1G75280.1	OG0001848	1.21362	0.0475647
SMEL4.1_02g020990.1.01	AT5G66150.2	OG0001165	1.20534	0.00305526
SMEL4.1_02g015630.1.01	AT4G18550.2	OG0000742	1.1362	0.040023
SMEL4.1_10g019750.1.01	AT3G56400.1	OG0000665	1.08203	0.0159524
SMEL4.1_08g015470.1.01	AT1G29930.1	OG0000601	0.979052	0.000729903

## Sheet: dge_PL_down
gene	ath_match	orthogroup	log2FoldChange	padj
CAN.T1337.28	AT1G62710.1	OG0001146	-1.75244	0.0090074
CAN.T464.19	AT3G14660.1	OG0000084	-1.94691	0.0235644
CAN.T64.21	AT3G48270.1	OG0000004	-2.55157	0.00934325
CAN.T459.6	AT3G48270.1	OG0000004	-2.67624	0.0290302
CAN.T135.16	AT3G48270.1	OG0000004	-3.24536	0.0156988
CAN.T36.7	AT1G09070.1	OG0000547	-0.183384	0.0190931
CAN.T2002.2	AT1G72660.1	OG0003994	-0.198059	0.0358717
CAN.T78.126	AT3G61510.1	OG0000511	-0.241507	0.0128008
CAN.T890.60	AT3G12500.1	OG0000792	-0.294549	0.00511258
CAN.T859.4	AT4G11650.1	OG0001573	-0.300006	0.00209637
CAN.T628.34	AT2G02760.3	OG0001322	-0.849708	0.0276457
CAN.T206.65	AT5G14940.1	OG0006196	-0.899973	0.0276457
CAN.T407.1	AT1G80920.1	OG0007812	-0.948326	0.0168341
CAN.T1696.2	NA	OG0000101	-0.968732	0.0302744
CAN.T1231.5	AT4G34230.1	OG0006884	-0.977171	5.37515e-09
CAN.T350.6	NA	OG0000618	-1.00346	0.0316878
CAN.T1932.6	AT1G80920.1	OG0007812	-1.01836	0.046756
CAN.T420.8	AT3G46130.1	OG0001084	-1.02349	0.0487347
CAN.T1647.7	AT1G72180.1	OG0000159	-1.04403	0.00242181
CAN.T257.30	AT4G18210.1	OG0000964	-1.06347	0.0209153
CAN.T97.42	AT2G28780.1	OG0002560	-1.07319	0.0267038
CAN.T793.60	AT1G47890.1	OG0000006	-1.07774	0.0167698
CAN.T1472.1	AT3G01400.1	OG0003908	-1.08356	0.0276457
CAN.T855.53	AT1G59740.1	OG0004359	-1.10364	0.0146646
CAN.T919.6	AT2G27830.1	OG0002058	-1.1051	0.0136238
CAN.T394.85	AT5G59050.3	OG0000887	-1.10588	0.0128515
CAN.T1143.19	AT4G26288.1	OG0001593	-1.11207	0.00341878
CAN.T449.24	AT2G45400.1	OG0004834	-1.1129	0.0427623
CAN.T303.65	AT4G10430.3	OG0004009	-1.11391	6.60652e-07
CAN.T26.40	AT5G09810.1	OG0000124	-1.11551	0.00175077
CAN.T1825.2	NA	OG0013178	-1.11599	0.0267504
CAN.T350.5	NA	OG0000618	-1.11923	7.4948e-05
CAN.T123.1	AT2G30520.1	OG0004824	-1.13426	0.0170141
CAN.T497.89	AT3G51550.1	OG0000346	-1.14534	0.00902542
CAN.T474.6	AT4G17900.1	OG0001337	-1.16232	0.00209637
CAN.T38.1	AT5G19140.1	OG0004856	-1.1642	0.0213412
CAN.T1164.15	AT4G04955.2	OG0008969	-1.17055	6.09782e-06
CAN.T192.8	AT5G36130.1	OG0000152	-1.18905	0.0238239
CAN.T1381.4	AT4G17870.1	OG0002323	-1.19636	0.0350046
CAN.T78.138	AT5G67630.1	OG0003737	-1.19687	0.0399395
CAN.T371.98	AT4G31940.1	OG0000231	-1.1979	0.00506205
CAN.T1075.18	AT5G67390.2	OG0001796	-1.19843	0.0407014
CAN.T707.19	AT1G13700.1	OG0004058	-1.20101	0.0146646
CAN.T386.31	AT2G27830.1	OG0002058	-1.20115	2.04475e-07
CAN.T38.27	AT1G69840.3	OG0001150	-1.20151	0.0177072
CAN.T728.4	AT1G23390.1	OG0003999	-1.21064	2.39246e-05
CAN.T1241.3	AT2G19810.1	OG0001128	-1.21952	0.0391539
CAN.T1186.10	AT4G22270.1	OG0001771	-1.22373	0.000530257
CAN.T653.6	AT1G74040.1	OG0002115	-1.22563	0.00209117
CAN.T488.17	AT2G39210.1	OG0000698	-1.22666	0.0165571
CAN.T1466.1	AT3G63010.1	OG0002960	-1.24694	0.0318045
CAN.T127.16	AT1G44800.1	OG0000503	-1.25506	3.69978e-05
CAN.T724.21	AT3G03990.1	OG0001268	-1.25701	0.0284145
CAN.T298.19	AT4G17900.1	OG0001337	-1.26579	0.0147107
CAN.T681.63	NA	OG0000276	-1.28228	0.00696558
CAN.T1030.31	AT4G06536.1	OG0008669	-1.30432	0.0449733
CAN.T78.93	AT3G61440.3	OG0005435	-1.30997	0.00392526
CAN.T1075.21	AT5G67420.1	OG0000786	-1.33156	2.0865e-05
CAN.T1710.2	AT3G24503.1	OG0004182	-1.33192	0.0186667
CAN.T1703.3	AT3G55060.1	OG0000176	-1.33618	0.000505426
CAN.T862.22	AT1G72820.2	OG0002893	-1.3408	0.0267504
CAN.T1551.6	AT2G32440.1	OG0002892	-1.34736	0.0066334
CAN.T1164.32	AT2G33770.1	OG0009103	-1.35209	0.00934325
CAN.T1169.3	NA	OG0009694	-1.35223	0.021891
CAN.T345.2	AT5G59320.1	OG0000111	-1.35655	0.0153199
CAN.T1075.39	AT5G67550.1	OG0001509	-1.3664	0.0163394
CAN.T170.84	AT4G39070.1	OG0003382	-1.3694	0.0279741
CAN.T524.12	AT1G04540.1	OG0000961	-1.40103	0.0233916
CAN.T1459.22	AT1G56220.3	OG0001888	-1.40342	0.00594429
CAN.T581.1	AT1G14900.1	OG0000807	-1.41072	0.0167698
CAN.T78.108	AT1G01580.2	OG0001339	-1.41205	0.000249583
CAN.T800.15	AT1G31830.2	OG0001371	-1.41229	0.0302744
CAN.T162.88	AT3G15510.1	OG0000277	-1.44112	0.0128008
CAN.T1006.21	AT5G20050.1	OG0000697	-1.44986	0.0249269
CAN.T404.13	AT4G21750.4	OG0001136	-1.45807	0.00387885
CAN.T637.42	AT1G73500.1	OG0000882	-1.48848	0.00483543
CAN.T409.4	NA	NA	-1.49958	0.0036505
CAN.T374.6	AT4G14430.1	OG0002797	-1.50599	0.0496006
CAN.T517.24	AT4G08570.1	OG0000476	-1.51249	0.000343567
CAN.T321.51	AT3G54940.2	OG0001993	-1.51496	0.00934325
CAN.T134.45	NA	OG0011539	-1.52342	0.0479407
CAN.T529.63	AT5G53980.1	OG0010052	-1.52559	2.04475e-07
CAN.T209.39	NA	OG0010974	-1.53764	5.88065e-07
CAN.T352.18	AT3G48530.1	OG0008034	-1.55778	0.00934015
CAN.T394.20	AT3G46130.1	OG0001084	-1.56186	0.00594531
CAN.T186.77	AT1G06620.1	OG0000064	-1.56594	0.037284
CAN.T610.71	AT1G68300.1	OG0000539	-1.57335	0.0128008
CAN.T134.89	AT3G04720.1	OG0001028	-1.57707	0.0349433
CAN.T50.6	AT4G02600.1	OG0000844	-1.57749	0.0490049
CAN.T1432.9	AT2G28200.1	OG0000222	-1.57965	7.13126e-05
CAN.T1058.13	AT4G36490.1	OG0000130	-1.5836	0.00898843
CAN.T78.9	NA	OG0010979	-1.59096	0.0154086
CAN.T900.15	AT2G39210.1	OG0000698	-1.60151	0.0302744
CAN.T274.22	AT5G23370.1	OG0001012	-1.6471	0.0213017
CAN.T1519.3	AT1G52540.1	OG0001504	-1.65086	0.00847486
CAN.T78.107	AT1G01580.2	OG0001339	-1.6564	0.044254
CAN.T1143.7	AT3G16340.2	OG0000049	-1.66364	0.0119172
CAN.T3041.1	AT1G76490.1	OG0001798	-1.66565	6.30594e-05
CAN.T572.36	AT5G26667.4	OG0001527	-1.67236	0.00778396
CAN.T1238.31	AT5G65980.1	OG0003467	-1.67591	0.00708215
CAN.T888.5	AT5G60680.1	OG0000172	-1.68284	0.000716547
CAN.T790.66	AT1G54050.2	OG0001704	-1.68753	0.0370424
CAN.T128.56	AT3G59940.1	OG0001358	-1.69587	0.000120198
CAN.T291.11	AT1G76490.1	OG0001798	-1.69995	6.28245e-07
CAN.T377.8	AT5G20110.1	OG0001324	-1.7028	3.1351e-08
CAN.T478.12	AT3G21670.1	OG0008015	-1.71084	0.000105341
CAN.T205.29	AT1G70260.1	OG0003972	-1.71433	8.68526e-07
CAN.T584.43	AT2G18700.1	OG0000314	-1.72654	5.48701e-05
CAN.T981.58	AT4G22920.1	OG0002066	-1.74467	0.0090935
CAN.T871.3	AT5G10190.3	OG0001508	-1.75963	0.0305648
CAN.T58.58	AT5G26600.2	OG0004214	-1.7734	0.0128008
CAN.T189.37	AT3G47110.1	OG0000001	-1.7751	0.0358717
CAN.T694.30	AT1G65480.1	OG0001689	-1.79314	1.32299e-06
CAN.T583.5	AT3G47340.1	OG0002617	-1.79579	0.00775462
CAN.T888.3	AT1G65350.1	OG0000066	-1.82035	1.44705e-05
CAN.T445.5	NA	OG0001014	-1.83671	0.00141949
CAN.T1611.1	AT3G04720.1	OG0001028	-1.84684	2.37418e-05
CAN.T816.12	AT4G27290.1	OG0000007	-1.85125	0.000419812
CAN.T362.20	AT5G12460.1	OG0002022	-1.85607	0.00898843
CAN.T298.45	AT1G12940.1	OG0000825	-1.85721	0.0216488
CAN.T674.24	AT4G05200.1	OG0000018	-1.86298	0.00254167
CAN.T1091.6	AT2G37130.2	OG0008692	-1.86526	0.0165875
CAN.T1281.4	AT1G15740.1	OG0001608	-1.91288	0.0447081
CAN.T594.17	AT1G78950.1	OG0000837	-1.91408	0.00755103
CAN.T134.198	AT5G62180.1	OG0001616	-1.93004	0.0265225
CAN.T3688.1	AT1G09380.1	OG0002830	-1.93441	0.00281039
CAN.T134.229	AT3G21510.1	OG0000515	-1.93557	0.0476339
CAN.T157.3	AT2G20900.2	OG0002203	-1.93557	0.0172155
CAN.T337.137	AT2G05710.1	OG0001591	-1.95319	0.0380509
CAN.T311.38	AT4G36040.1	OG0001563	-1.97462	9.66088e-10
CAN.T61.35	AT5G62670.1	OG0000157	-1.97677	0.000392886
CAN.T401.19	AT4G38470.1	OG0000407	-1.99906	0.000470488
CAN.T475.42	AT5G49700.1	OG0006451	-2.00749	0.0489624
CAN.T1621.2	AT5G67265.1	OG0008575	-2.06199	0.00482301
CAN.T713.1	NA	OG0013209	-2.08051	0.00251609
CAN.T170.128	NA	OG0003913	-2.12234	9.77147e-06
CAN.T959.14	AT2G40890.1	OG0003750	-2.13217	0.0147107
CAN.T1018.7	AT5G59320.1	OG0000111	-2.17897	1.22312e-08
CAN.T1007.4	AT4G24000.1	OG0000715	-2.183	0.0128008
CAN.T517.2	AT4G08850.1	OG0000107	-2.22188	0.0217701
CAN.T587.77	AT1G68800.1	OG0000255	-2.22267	0.0112167
CAN.T78.145	AT2G46240.1	OG0004200	-2.26366	0.014572
CAN.T608.29	NA	OG0019748	-2.26719	0.00144684
CAN.T1557.7	AT2G39420.1	OG0001947	-2.30965	0.000479571
CAN.T1367.2	AT4G25200.1	OG0004621	-2.31678	0.0206606
CAN.T198.4	AT1G05100.1	OG0000531	-2.35121	0.0388163
CAN.T474.33	AT2G45550.1	OG0000196	-2.35981	8.75072e-10
CAN.T395.26	AT1G80340.1	OG0001531	-2.36584	0.00365534
CAN.T53.7	AT2G47180.1	OG0001305	-2.38359	0.00152348
CAN.T370.26	AT4G36880.1	OG0001362	-2.41195	1.01415e-09
CAN.T1111.2	AT1G77210.1	OG0004894	-2.44183	2.37418e-05
CAN.T575.124	AT1G47890.1	OG0000006	-2.45662	0.00208959
CAN.T222.24	AT1G14900.1	OG0000807	-2.46411	8.75072e-10
CAN.T522.1	AT3G23600.2	OG0001233	-2.47533	0.0235904
CAN.T135.18	AT5G23960.1	OG0000014	-2.50039	0.0349433
CAN.T1032.6	NA	OG0005128	-2.52303	0.000492145
CAN.T520.24	AT4G19810.1	OG0001067	-2.52311	0.0318709
CAN.T218.8	AT5G36130.1	OG0000152	-2.5517	0.000471443
CAN.T152.2	AT5G62360.1	OG0000158	-2.5716	0.0387985
CAN.T411.69	AT5G23960.1	OG0000014	-2.57772	0.00254167
CAN.T859.5	AT4G11650.1	OG0001573	-2.67595	0.000117493
CAN.T394.89	AT2G29500.1	OG0000287	-2.68971	0.0190583
CAN.T375.10	AT1G78860.1	OG0000141	-2.72535	2.43048e-05
CAN.T1151.1	AT3G21710.2	OG0001712	-2.73113	0.00433904
CAN.T78.25	AT3G61220.1	OG0000293	-2.73611	6.6467e-12
CAN.T532.70	AT1G64110.1	OG0001916	-2.76973	7.73157e-06
CAN.T407.101	AT1G80160.3	OG0003492	-2.77848	5.37515e-09
CAN.T1508.1	AT1G33540.1	OG0000067	-2.77991	1.72953e-06
CAN.T170.15	AT2G45760.1	OG0005041	-2.87587	0.0405176
CAN.T1217.3	AT2G45180.1	OG0000090	-2.88987	0.00195265
CAN.T641.15	AT5G12840.1	OG0000193	-2.90337	0.00368567
CAN.T403.5	AT3G21190.1	OG0004813	-2.91386	0.00525679
CAN.T179.26	AT3G62040.1	OG0007609	-2.93429	0.0465712
CAN.T998.3	AT4G19380.1	OG0010164	-2.9553	0.00525679
CAN.T187.7	AT3G20015.1	OG0000112	-2.966	2.1611e-05
CAN.T193.25	AT4G08850.1	OG0000107	-2.96835	0.0238063
CAN.T606.74	AT3G04720.1	OG0001028	-2.98136	0.0147169
CAN.T824.34	AT3G10020.1	OG0009608	-2.99481	0.00257692
CAN.T160.43	NA	OG0015416	-3.05611	0.000251409
CAN.T322.49	AT3G50440.1	OG0000150	-3.1136	0.0090935
CAN.T21.47	NA	OG0005969	-3.16865	0.00558568
CAN.T1231.6	AT3G12500.1	OG0000792	-3.18426	0.00704299
CAN.T821.8	AT1G51400.1	OG0006645	-3.18614	1.13087e-05
CAN.T78.26	AT3G61220.1	OG0000293	-3.19903	0.012727
CAN.T813.9	AT2G22170.1	OG0002446	-3.28422	9.74574e-07
CAN.T1337.19	AT2G45180.1	OG0000090	-3.45674	0.00752662
CAN.T504.32	NA	OG0010962	-3.68819	0.00570948
CAN.T577.7	AT5G36130.1	OG0000152	-3.70808	0.00525679
CAN.T813.10	AT2G22170.1	OG0002446	-4.18019	0.00482301
CAN.T793.62	AT3G54700.1	OG0000403	-4.20247	0.0209153
CAN.T206.47	AT3G01420.1	OG0004752	-4.22731	0.00318977
CAN.T1237.8	AT3G57240.1	OG0000192	-4.23141	0.000554817
CAN.T201.40	AT1G72060.1	OG0002488	-4.23616	3.4392e-07
CAN.T1394.8	AT4G11820.2	OG0003293	-4.26282	0.00257506
CAN.T1830.3	AT2G22880.1	OG0004185	-4.36514	3.41277e-05
CAN.T572.4	AT4G17030.1	OG0002422	-4.45746	9.4386e-27
CAN.T532.44	AT5G52830.1	OG0001458	-4.47456	0.0124047
CAN.T244.8	AT4G16260.2	OG0000192	-4.51413	0.00117788
CAN.T459.13	AT5G23960.1	OG0000014	-4.59213	0.0161465
CAN.T678.1	AT3G09270.1	OG0000104	-4.6336	1.13087e-05
CAN.T1469.7	NA	NA	-4.67376	0.00117788
CAN.T490.32	AT5G52300.2	OG0002358	-5.17768	0.0163048
CAN.T782.23	AT4G26310.1	OG0010160	-5.53532	1.51382e-07
CAN.T100.61	NA	OG0010612	-5.65298	0.00117788
CAN.T438.31	AT1G52200.1	OG0012322	-6.5836	0.00755103

## Sheet: dge_EL_down
gene	ath_match	orthogroup	log2FoldChange	padj
SMEL4.1_07g001230.1.01	AT3G14660.1	OG0000084	-1.49221	0.027532
SMEL4.1_08g023180.1.01	AT1G62710.1	OG0001146	-1.50907	0.020936
SMEL4.1_03g023990.1.01	AT3G48270.1	OG0000004	-1.90789	0.0112243
SMEL4.1_06g019660.1.01	AT1G73010.1	OG0000929	-0.174806	0.0243602
SMEL4.1_03g002680.1.01	AT1G64230.1	OG0000187	-1.07403	1.08553e-08
SMEL4.1_10g013320.1.01	AT5G39950.1	OG0000906	-1.12417	0.00725022
SMEL4.1_02g003070.1.01	AT3G12750.1	OG0000300	-1.1283	1.68275e-11
SMEL4.1_02g020450.1.01	AT4G04330.1	OG0010294	-1.14188	0.0492636
SMEL4.1_02g023030.1.01	AT5G38450.1	OG0006501	-1.16964	0.00116711
SMEL4.1_07g023810.1.01	AT5G54770.1	OG0007114	-1.19046	1.98021e-21
SMEL4.1_11g003680.1.01	AT3G56240.1	OG0000420	-1.21159	8.89126e-12
SMEL4.1_03g024350.1.01	AT2G26660.1	OG0004433	-1.36568	0.00321882
SMEL4.1_05g009450.1.01	AT3G28470.1	OG0000003	-1.40958	0.00329478
SMEL4.1_02g014600.1.01	AT1G10155.1	OG0006056	-1.41864	0.000948591
SMEL4.1_04g013500.1.01	AT1G21140.1	OG0000798	-1.44367	0.00259121
SMEL4.1_07g016310.1.01	AT1G05000.1	OG0001107	-1.44413	0.00530412
SMEL4.1_03g001690.1.01	AT1G20925.1	OG0001546	-1.44446	0.0341476
SMEL4.1_03g014590.1.01	AT3G47420.3	OG0000918	-1.44499	4.83325e-09
SMEL4.1_06g010090.1.01	AT4G25100.4	OG0000709	-1.4505	3.19959e-06
SMEL4.1_08g016270.1.01	AT4G32690.1	OG0009545	-1.51412	1.52702e-06
SMEL4.1_06g008580.1.01	AT2G40300.1	OG0002359	-1.54706	0.00510897
SMEL4.1_01g009860.1.01	AT1G56240.1	OG0000119	-1.58881	7.62098e-09
SMEL4.1_05g018910.1.01	AT1G76110.1	OG0001558	-1.65664	0.00116711
SMEL4.1_03g032760.1.01	AT1G73010.1	OG0000929	-1.66748	8.27048e-14
SMEL4.1_01g021800.1.01	AT1G07985.1	OG0004012	-1.873	0.0268101
SMEL4.1_02g030350.1.01	AT3G02040.1	OG0002913	-2.09564	1.47914e-08
SMEL4.1_04g016490.1.01	AT1G22360.2	OG0000185	-2.12047	1.60543e-05
SMEL4.1_01g035270.1.01	AT5G43300.1	OG0002913	-2.15359	0.00013974
SMEL4.1_00g005890.1.01	AT4G35150.1	OG0000094	-2.31543	0.0075488
SMEL4.1_05g017040.1.01	AT1G73260.1	OG0000263	-2.31645	1.87137e-06
SMEL4.1_00g009800.1.01	AT4G35150.1	OG0000094	-2.34893	0.000874741
SMEL4.1_01g017740.1.01	AT2G45130.1	OG0005039	-2.36663	0.00410974
SMEL4.1_03g020710.1.01	AT3G17790.1	OG0001211	-2.38291	0.000605493
SMEL4.1_00g008460.1.01	AT1G73010.1	OG0000929	-2.45572	1.86897e-05
SMEL4.1_06g019640.1.01	AT1G73010.1	OG0000929	-2.50449	4.29974e-05
SMEL4.1_01g010360.1.01	AT1G09240.1	OG0002689	-2.6492	3.9902e-13
SMEL4.1_07g011850.1.01	AT3G43110.1	OG0007905	-3.02238	0.00026497
SMEL4.1_12g018150.1.01	AT3G07870.1	OG0000002	-3.3894	0.0131799
SMEL4.1_07g010890.1.01	AT5G18600.1	OG0000137	-4.06458	0.000591903

## Sheet: go_PL_up
GO.ID	pvalue	Term	Annotated	Significant	Expected
GO:0005975	1e-05	carbohydrate metabolic process	1137	19	4.48
GO:0051511	0.00042	negative regulation of unidimensional ce...	8	2	0.03
GO:1902066	0.00054	regulation of cell wall pectin metabolic...	9	2	0.04
GO:0009813	0.00391	flavonoid biosynthetic process	58	3	0.23
GO:0070544	0.00394	histone H3-K36 demethylation	1	1	0
GO:0009715	0.00394	chalcone biosynthetic process	1	1	0
GO:0019252	0.00468	starch biosynthetic process	26	2	0.1
GO:0006825	0.00776	copper ion transport	9	2	0.04
GO:0002220	0.00786	innate immune response activating cell s...	2	1	0.01
GO:0010089	0.01032	xylem development	39	2	0.15
GO:0010025	0.01136	wax biosynthetic process	41	2	0.16
GO:0010584	0.0119	pollen exine formation	42	2	0.17
GO:0046506	0.01565	sulfolipid biosynthetic process	4	1	0.02
GO:0015677	0.01565	copper ion import	4	1	0.02
GO:0006167	0.01565	AMP biosynthetic process	4	1	0.02
GO:0098705	0.01565	copper ion import across plasma membrane	4	1	0.02
GO:0009911	0.01659	positive regulation of flower developmen...	50	2	0.2
GO:0015995	0.02265	chlorophyll biosynthetic process	59	2	0.23
GO:0042545	0.0233	cell wall modification	155	3	0.61
GO:0006268	0.02339	DNA unwinding involved in DNA replicatio...	6	1	0.02
GO:0031116	0.02339	positive regulation of microtubule polym...	6	1	0.02
GO:0010076	0.02339	maintenance of floral meristem identity	6	1	0.02
GO:0006065	0.02339	UDP-glucuronate biosynthetic process	6	1	0.02
GO:0043481	0.02339	anthocyanin accumulation in tissues in r...	6	1	0.02
GO:0071421	0.02339	manganese ion transmembrane transport	6	1	0.02
GO:0048442	0.02339	sepal development	6	1	0.02
GO:0010411	0.02559	xyloglucan metabolic process	63	2	0.25
GO:0045793	0.02724	positive regulation of cell size	7	1	0.03
GO:0097577	0.02724	sequestering of iron ion	7	1	0.03
GO:0010507	0.03107	negative regulation of autophagy	8	1	0.03
GO:0010224	0.03191	response to UV-B	71	2	0.28
GO:0009647	0.03488	skotomorphogenesis	9	1	0.04
GO:0001578	0.03488	microtubule bundle formation	9	1	0.04
GO:0009823	0.03488	cytokinin catabolic process	9	1	0.04
GO:0046185	0.03488	aldehyde catabolic process	9	1	0.04
GO:0006094	0.03488	gluconeogenesis	9	1	0.04
GO:0043447	0.03488	alkane biosynthetic process	9	1	0.04
GO:0006629	0.03834	lipid metabolic process	1209	6	4.76
GO:0005978	0.03868	glycogen biosynthetic process	10	1	0.04
GO:0030150	0.03868	protein import into mitochondrial matrix	10	1	0.04
GO:0030244	0.04333	cellulose biosynthetic process	84	2	0.33
GO:0015770	0.04624	sucrose transport	12	1	0.05

## Sheet: go_EL_up
GO.ID	pvalue	Term	Annotated	Significant	Expected
GO:0046148	7.3e-06	pigment biosynthetic process	31	4	0.13
GO:0030244	0.00025	cellulose biosynthetic process	30	3	0.12
GO:0010215	0.00169	cellulose microfibril organization	15	2	0.06
GO:0009611	0.00272	response to wounding	19	2	0.08
GO:0046274	0.00507	lignin catabolic process	26	2	0.11
GO:0006013	0.01232	mannose metabolic process	3	1	0.01
GO:0019310	0.01639	inositol catabolic process	4	1	0.02
GO:0009097	0.02045	isoleucine biosynthetic process	5	1	0.02
GO:0007142	0.02045	male meiosis II	5	1	0.02
GO:1904668	0.02852	positive regulation of ubiquitin protein...	7	1	0.03
GO:0045492	0.04049	xylan biosynthetic process	10	1	0.04
GO:0005985	0.04445	sucrose metabolic process	11	1	0.05

## Sheet: go_PL_down
GO.ID	pvalue	Term	Annotated	Significant	Expected
GO:0051502	4.8e-05	diterpene phytoalexin biosynthetic proce...	11	3	0.07
GO:0019287	0.0001	isopentenyl diphosphate biosynthetic pro...	14	3	0.09
GO:0016998	0.00086	cell wall macromolecule catabolic proces...	46	4	0.31
GO:0006032	0.00088	chitin catabolic process	28	3	0.19
GO:0009408	0.00206	response to heat	262	7	1.77
GO:0016102	0.00335	diterpenoid biosynthetic process	137	9	0.93
GO:2000014	0.00578	regulation of endosperm development	17	2	0.11
GO:0010200	0.00584	response to chitin	106	4	0.72
GO:0010263	0.00676	tricyclic triterpenoid biosynthetic proc...	1	1	0.01
GO:0012502	0.00676	induction of programmed cell death	1	1	0.01
GO:1901140	0.00676	p-coumaryl alcohol transport	1	1	0.01
GO:0046104	0.00676	thymidine metabolic process	1	1	0.01
GO:0010686	0.00676	tetracyclic triterpenoid biosynthetic pr...	1	1	0.01
GO:1903647	0.00676	negative regulation of chlorophyll catab...	1	1	0.01
GO:0033214	0.00676	siderophore-dependent iron import into c...	1	1	0.01
GO:2000185	0.00676	regulation of phosphate transmembrane tr...	1	1	0.01
GO:1902348	0.00676	cellular response to strigolactone	1	1	0.01
GO:0019500	0.00676	cyanide catabolic process	1	1	0.01
GO:0080027	0.0096	response to herbivore	22	2	0.15
GO:0080147	0.01112	root hair cell development	98	4	0.66
GO:0010555	0.0123	response to mannitol	25	2	0.17
GO:0015706	0.0123	nitrate transmembrane transport	25	2	0.17
GO:0016126	0.01327	sterol biosynthetic process	26	2	0.18
GO:0006722	0.01339	triterpenoid metabolic process	18	2	0.12
GO:0006101	0.01348	citrate metabolic process	2	1	0.01
GO:0071366	0.01348	cellular response to indolebutyric acid ...	2	1	0.01
GO:0051410	0.01348	detoxification of nitrogen compound	2	1	0.01
GO:0019745	0.01348	pentacyclic triterpenoid biosynthetic pr...	2	1	0.01
GO:0033523	0.01348	histone H2B ubiquitination	2	1	0.01
GO:0009609	0.01348	response to symbiotic bacterium	2	1	0.01
GO:0042218	0.01348	1-aminocyclopropane-1-carboxylate biosyn...	2	1	0.01
GO:0009646	0.01591	response to absence of light	78	3	0.53
GO:0002239	0.01599	response to oomycetes	88	4	0.6
GO:0050832	0.01608	defense response to fungus	386	7	2.61
GO:0055085	0.01918	transmembrane transport	1347	18	9.11
GO:0005975	0.01944	carbohydrate metabolic process	1137	13	7.69
GO:0015936	0.01972	coenzyme A metabolic process	32	2	0.22
GO:0080026	0.02	response to indolebutyric acid	5	2	0.03
GO:1905183	0.02015	negative regulation of protein serine/th...	3	1	0.02
GO:2000071	0.02015	regulation of defense response by callos...	3	1	0.02
GO:1904383	0.02015	response to sodium phosphate	3	1	0.02
GO:1905516	0.02015	positive regulation of fertilization	3	1	0.02
GO:0080024	0.02015	indolebutyric acid metabolic process	3	1	0.02
GO:0080003	0.02015	thalianol metabolic process	3	1	0.02
GO:1901684	0.02015	arsenate ion transmembrane transport	3	1	0.02
GO:0000165	0.02122	MAPK cascade	87	3	0.59
GO:0006334	0.02211	nucleosome assembly	34	2	0.23
GO:0009693	0.02591	ethylene biosynthetic process	37	2	0.25
GO:0009686	0.02591	gibberellin biosynthetic process	37	2	0.25
GO:0006979	0.02661	response to oxidative stress	519	9	3.51
GO:0042344	0.02678	indole glucosinolate catabolic process	4	1	0.03
GO:0060776	0.02678	simple leaf morphogenesis	4	1	0.03
GO:0006529	0.02678	asparagine biosynthetic process	4	1	0.03
GO:0010325	0.02678	raffinose family oligosaccharide biosynt...	4	1	0.03
GO:0040009	0.03336	regulation of growth rate	5	1	0.03
GO:0006624	0.03336	vacuolar protein processing	5	1	0.03
GO:0080163	0.03336	regulation of protein serine/threonine p...	5	1	0.03
GO:0080144	0.03336	amino acid homeostasis	5	1	0.03
GO:0009173	0.03336	pyrimidine ribonucleoside monophosphate ...	5	1	0.03
GO:1901601	0.03336	strigolactone biosynthetic process	5	1	0.03
GO:2000280	0.03526	regulation of root development	59	3	0.4
GO:1905157	0.0399	positive regulation of photosynthesis	6	1	0.04
GO:0010142	0.0399	farnesyl diphosphate biosynthetic proces...	6	1	0.04
GO:0051762	0.0399	sesquiterpene biosynthetic process	6	1	0.04
GO:0009098	0.0399	leucine biosynthetic process	6	1	0.04
GO:0140426	0.0399	PAMP-triggered immunity signalling pathw...	6	1	0.04
GO:0080038	0.0399	positive regulation of cytokinin-activat...	6	1	0.04
GO:0002215	0.0399	defense response to nematode	6	1	0.04
GO:0090548	0.0399	response to nitrate starvation	6	1	0.04
GO:0043090	0.0399	amino acid import	6	1	0.04
GO:1990019	0.0399	protein storage vacuole organization	6	1	0.04
GO:0043617	0.0399	cellular response to sucrose starvation	6	1	0.04
GO:0009804	0.0399	coumarin metabolic process	6	1	0.04
GO:0015691	0.0464	cadmium ion transport	7	1	0.05
GO:0009061	0.0464	anaerobic respiration	7	1	0.05
GO:0080037	0.0464	negative regulation of cytokinin-activat...	7	1	0.05
GO:0006656	0.0464	phosphatidylcholine biosynthetic process	7	1	0.05
GO:0015707	0.0464	nitrite transport	7	1	0.05
GO:0015839	0.0464	cadaverine transport	7	1	0.05

## Sheet: go_EL_down
GO.ID	pvalue	Term	Annotated	Significant	Expected
GO:0016036	2.8e-05	cellular response to phosphate starvatio...	6	2	0.01
GO:0030418	0.0014	nicotianamine biosynthetic process	1	1	0
GO:0006879	0.0042	cellular iron ion homeostasis	3	1	0
GO:0009228	0.0056	thiamine biosynthetic process	4	1	0.01
GO:0006826	0.0098	iron ion transport	7	1	0.01
GO:0030026	0.014	cellular manganese ion homeostasis	10	1	0.01
GO:0006801	0.0154	superoxide metabolic process	11	1	0.02
GO:0071577	0.0167	zinc ion transmembrane transport	12	1	0.02
