# Supplementary material for: Sustainable agriculture through seaweed biostimulants: a two-year study demonstrates yield enhancement in pepper and eggplant
Source: Front Plant Sci. 2025 Sep 8;16:1655340. doi: 10.3389/fpls.2025.1655340 (PMC12450877; doi:10.3389/fpls.2025.1655340)
Supplement: Supplementary file 5 [file Table3.xlsx]

## Sheet: 2021
https://www.stringmeteo.com/synop/bg_tuti.php?mode=m&year=2021&month=06&station=156250&submit1=%CF%CE%CA%C0%C6%C8#01
No.	Date	Temperatures [ºC]				Wind speed [m/s]			Visible	registered weather events
									horizon
		Avg	Min	Max	Dew point	Avg	Max	Gust	[km]
1	01.05.2021г.	20.9	12	28	13.7	1.8	4	---	10	---
2	02.05.2021г.	22.4	16	30	14.1	2.4	7	---	10	---
3	03.05.2021г.	21.7	15	26	6.2	6.1	11	---	10	---
4	04.05.2021г.	18.1	12	23	7.1	4.2	8	---	10	---
5	05.05.2021г.	15.9	10	22	11.1	1.5	3	---	10	Rain/Drizzle
6	06.05.2021г.	20.1	11	26	7.2	4.8	9	---	10	---
7	07.05.2021г.	17.5	9	25	10.3	2	4	---	10	---
8	08.05.2021г.	16.3	10	20	7.6	7.3	15	16	10	Thunderstorm
9	09.05.2021г.	14	6	20	3.7	3.9	6	---	10	---
10	10.05.2021г.	13.4	4	22	3.9	2.5	5	---	10	---
11	11.05.2021г.	14.5	5	24	5.3	3	6	---	10	---
12	12.05.2021г.	14.6	5	21	8.3	2.4	8	---	10	Rain/Drizzle, Thunderstorm
13	13.05.2021г.	17.6	10	25	10.5	2.6	6	---	10	Rain/Drizzle, Thunderstorm
14	14.05.2021г.	17.1	9	24	7.6	3	7	17	10	Rain/Drizzle
15	15.05.2021г.	15.9	9	20	10.8	2.3	5	---	10	Rain/Drizzle, Thunderstorm
16	16.05.2021г.	16.2	11	22	10.8	3.7	11	---	10	Rain/Drizzle
17	17.05.2021г.	16.5	10	22	10.2	2	5	---	10	Rain/Drizzle
18	18.05.2021г.	17.3	12	23	8	5.3	11	---	10	Rain/Drizzle
19	19.05.2021г.	18.2	7	27	8.2	2.8	5	---	10	---
20	20.05.2021г.	18	14	22	7.5	7.4	14	14	10	Rain/Drizzle
21	21.05.2021г.	15.7	8	21	7.9	5.2	9	---	10	Rain/Drizzle
22	22.05.2021г.	17.3	8	25	9.2	1.7	5	---	10	---
23	23.05.2021г.	20.7	11	30	10.7	2.6	6	---	10	---
24	24.05.2021г.	22.8	13	30	12.4	3.7	9	---	10	---
25	25.05.2021г.	20.2	15	26	14.3	2.3	4	---	10	Rain/Drizzle, Thunderstorm
26	26.05.2021г.	21.8	15	28	14.7	3.5	8	---	9.8	Thunderstorm
27	27.05.2021г.	18.8	13	24	12.6	3.2	6	---	10	Rain/Drizzle, Thunderstorm
28	28.05.2021г.	16.9	13	23	12.1	5.2	12	---	9.7	Rain/Drizzle, Thunderstorm
29	29.05.2021г.	20.4	16	25	9.9	5.1	9	---	10	---
30	30.05.2021г.	17.6	13	23	10.2	3.5	7	---	10	Rain/Drizzle
31	31.05.2021г.	13.8	12	16	10.2	4	8	---	10	Rain/Drizzle
32	01.06.2021г.	15.2	11	20	6.9	7.6	11	---	10	Thunderstorm
33	02.06.2021г.	16.4	11	21	8.2	4.1	7	---	10	Rain/Drizzle
34	03.06.2021г.	18.1	11	23	7.4	4.9	11	---	10	---
35	04.06.2021г.	17.4	12	23	10.6	2.2	5	---	10	---
36	05.06.2021г.	18.9	10	27	8.8	2.2	5	---	10	---
37	06.06.2021г.	20.4	11	29	12	2.3	7	---	10	Rain/Drizzle, Thunderstorm
38	07.06.2021г.	19.1	16	23	16.3	1.4	4	---	9.8	Rain/Drizzle
39	08.06.2021г.	20.1	14	26	14.2	2.5	8	---	10	Thunderstorm
40	09.06.2021г.	20.6	13	27	13	2.2	8	---	10	Thunderstorm
41	10.06.2021г.	20.5	15	27	13.8	2.7	7	---	10	Rain/Drizzle, Thunderstorm
42	11.06.2021г.	18.3	13	26	13.8	2.3	9	---	10	Rain/Drizzle, Thunderstorm
43	12.06.2021г.	18.2	13	25	13.2	2.1	6	---	10	Rain/Drizzle, Thunderstorm
44	13.06.2021г.	19.6	13	27	12.5	5.2	10	---	10	Rain/Drizzle, Thunderstorm
45	14.06.2021г.	17.9	14	23	9	5.5	9	---	10	Rain/Drizzle, Thunderstorm
46	15.06.2021г.	18.3	14	22	9.4	6.8	11	---	10	Rain/Drizzle
47	16.06.2021г.	21.6	17	27	13	6	10	15	10	Rain/Drizzle
48	17.06.2021г.	22.3	16	30	15	3.3	7	---	9.8	Rain/Drizzle, Thunderstorm
49	18.06.2021г.	20.6	14	27	15.1	4.1	8	---	10	Rain/Drizzle
50	19.06.2021г.	21.4	18	26	16.6	3.3	11	---	10	Rain/Drizzle, Thunderstorm
51	20.06.2021г.	22.1	17	27	15	3.7	7	---	10	---
52	21.06.2021г.	22.7	15	30	15.6	2.2	6	---	10	Rain/Drizzle
53	22.06.2021г.	25.6	17	33	17.9	1.5	4	---	10	---
54	23.06.2021г.	27.9	20	35	17.9	3.4	8	---	10	---
55	24.06.2021г.	29.1	20	36	17.7	2.6	4	---	10	---
56	25.06.2021г.	28.1	21	38	18	3.2	9	---	10	Rain/Drizzle, Thunderstorm
57	26.06.2021г.	25.7	17	32	17.4	4	14	19	10	Rain/Drizzle, Thunderstorm
58	27.06.2021г.	23.3	16	32	17.1	1.9	11	17	10	Rain/Drizzle, Thunderstorm
59	28.06.2021г.	25.8	18	33	16.2	2.7	5	---	10	---
60	29.06.2021г.	26.2	18	34	17.2	2.2	4	---	10	---
61	30.06.2021г.	26.1	19	32	19.9	2.1	5	---	10	---
62	01.07.2021г.	25.4	18	33	19.6	3	9	18	10	Rain/Drizzle, Thunderstorm
63	02.07.2021г.	23.4	17	30	16.4	4.2	9	14	10	Rain/Drizzle, Thunderstorm
64	03.07.2021г.	23.2	19	27	11.5	7.3	12	---	10	---
65	04.07.2021г.	24.9	19	31	11.5	6	9	---	10	---
66	05.07.2021г.	23.3	14	32	13.7	2.8	7	12	10	Rain/Drizzle, Thunderstorm
67	06.07.2021г.	26.8	22	33	15	4.9	10	---	10	---
68	07.07.2021г.	26.7	17	33	15.9	2.9	6	---	10	---
69	08.07.2021г.	25.1	20	32	18.1	2.9	6	---	10	Rain/Drizzle
70	09.07.2021г.	25.4	18	32	15.2	3.3	6	---	10	---
71	10.07.2021г.	24.6	16	31	11.9	3	6	8	10	---
72	11.07.2021г.	24.8	16	33	13.2	2.5	13	---	10	---
73	12.07.2021г.	26.1	17	33	13.9	2.5	5	---	10	---
74	13.07.2021г.	27.4	19	35	12.7	2.4	6	---	10	---
75	14.07.2021г.	27.7	19	35	14.4	2.9	6	11	10	---
76	15.07.2021г.	27.7	20	35	16.5	3.3	7	---	10	---
77	16.07.2021г.	27.2	18	35	13.6	4.3	8	---	10	---
78	17.07.2021г.	27.6	18	35	13	4	9	---	10	---
79	18.07.2021г.	27.4	21	36	17.2	3.8	11	---	10	---
80	19.07.2021г.	27.7	22	35	16.7	4.6	9	10	10	---
81	20.07.2021г.	27.6	20	32	15.6	6.1	9	13	10	Thunderstorm
82	21.07.2021г.	26.9	22	32	11.1	9	11	17	10	---
83	22.07.2021г.	24.3	19	28	11	4.7	9	---	10	---
84	23.07.2021г.	24.3	17	30	10.9	3	7	---	10	---
85	24.07.2021г.	23.8	16	30	11.6	2.9	5	---	10	---
86	25.07.2021г.	23.9	15	31	10.8	2.9	6	8	10	---
87	26.07.2021г.	25.6	15	34	10.3	2.4	6	---	10	---
88	27.07.2021г.	27.3	17	37	12.4	2.1	5	---	10	---
89	28.07.2021г.	29.6	20	38	13.4	2	4	---	10	---
90	29.07.2021г.	29.6	20	39	13.1	1.7	4	---	10	---
91	30.07.2021г.	30.6	21	40	13.6	2.4	6	---	10	Thunderstorm
92	31.07.2021г.	29.4	23	37	17.1	2.7	11	17	10	Rain/Drizzle, Thunderstorm
93	01.08.2021г.	29.8	20	39	15	2.7	4	---	10	---
94	02.08.2021г.	31.6	21	42	12.6	2.6	7	---	10	---
95	03.08.2021г.	32.1	25	38	10.4	6.3	11	---	10	---
96	04.08.2021г.	29.6	18	38	14.2	2.5	6	---	10	---
97	05.08.2021г.	30.3	21	39	17.6	2.2	5	---	10	---
98	06.08.2021г.	26.3	20	33	14.5	4.7	11	---	10	Rain/Drizzle, Thunderstorm
99	07.08.2021г.	26.8	22	33	10.1	5.5	9	11	10	---
100	08.08.2021г.	25.8	17	35	10.6	2.1	6	---	10	---
101	09.08.2021г.	27.8	16	38	12.2	1.9	3	---	10	---
102	10.08.2021г.	30	19	38	12.6	2.5	5	---	10	---
103	11.08.2021г.	28.8	21	37	14.1	3	7	---	10	Rain/Drizzle
104	12.08.2021г.	27.2	19	34	15.1	2.5	8	---	10	Rain/Drizzle
105	13.08.2021г.	26.1	18	33	14.6	3	7	---	10	---
106	14.08.2021г.	25.3	17	32	12.9	2.9	5	7	10	---
107	15.08.2021г.	25.3	15	33	11.6	2.7	5	---	10	---
108	16.08.2021г.	25.9	16	35	8.4	2.6	6	---	10	---
109	17.08.2021г.	25.7	15	35	11.1	2.4	8	---	10	---
110	18.08.2021г.	25.8	---	33	13.9	4.2	11	---	10	Rain/Drizzle, Thunderstorm
111	19.08.2021г.	23.4	19	30	12.4	4.6	9	---	10	Rain/Drizzle
112	20.08.2021г.	23.1	16	30	12.2	2.6	5	---	10	---
113	21.08.2021г.	23.5	15	31	11.4	1.9	5	---	10	---
114	22.08.2021г.	24.4	16	31	11.6	2.6	6	---	10	---
115	23.08.2021г.	24.2	16	31	10.6	3.2	6	---	10	---
116	24.08.2021г.	24.1	14	32	8.9	2.4	5	---	10	---
117	25.08.2021г.	22.5	15	32	13.3	3.2	8	---	10	Rain/Drizzle, Thunderstorm
118	26.08.2021г.	20.9	15	25	17.1	2.2	8	---	10	Rain/Drizzle
119	27.08.2021г.	23.4	17	30	17.6	1.5	3	---	9.8	---
120	28.08.2021г.	24.1	19	31	18.2	2.6	7	---	10	Rain/Drizzle
121	29.08.2021г.	21.1	---	29	17.6	2.5	12	---	9.8	Rain/Drizzle, Thunderstorm
122	30.08.2021г.	22.8	17	29	12.6	4.7	9	---	10	---
123	31.08.2021г.	22.4	14	30	12.1	1.6	4	---	10	---

## Sheet: 2022
https://www.stringmeteo.com/synop/bg_tuti.php?mode=m&year=2021&month=06&station=156250&submit1=%CF%CE%CA%C0%C6%C8#01
No.	Date	Temperatures [ºC]				Wind speed [m/s]			Visible	registered weather events
									horizon
		Avg	Min	Max	Dew point	Avg	Max	Gust	[km]
1	01.05.2022г.	14.4	7	20	7.5	3.5	6	---	10	---
2	02.05.2022г.	13.4	7	17	7	3.2	6	---	10	Rain/Drizzle
3	03.05.2022г.	10	6	13	8.1	2.5	5	---	9.8	Rain/Drizzle
4	04.05.2022г.	13.4	5	21	6.4	2.2	8	13	10	Rain/Drizzle
5	05.05.2022г.	15.6	8	22	8.6	2.9	6	---	10	---
6	06.05.2022г.	14.6	8	21	6.7	2.6	6	---	10	---
7	07.05.2022г.	12.9	5	20	5.4	3.3	7	---	10	---
8	08.05.2022г.	13.4	3	22	5.3	2.8	6	---	10	---
9	09.05.2022г.	14.9	6	23	6.6	2.9	5	---	10	---
10	10.05.2022г.	16.2	7	24	4.2	3.1	6	---	10	---
11	11.05.2022г.	17.1	6	25	5.9	2	4	---	10	---
12	12.05.2022г.	19.6	10	27	8.9	2	4	---	10	---
13	13.05.2022г.	19.9	10	28	9.8	2.2	5	---	10	---
14	14.05.2022г.	20.6	---	26	12.1	3.6	9	---	10	Rain/Drizzle, Thunderstorm
15	15.05.2022г.	22.2	14	29	12.1	4.7	9	---	10	---
16	16.05.2022г.	20.8	13	28	12.5	2.4	7	---	10	---
17	17.05.2022г.	21.6	13	30	11.6	1.9	10	---	10	---
18	18.05.2022г.	15.9	6	23	10.6	6.7	12	15	9.8	Rain/Drizzle
19	19.05.2022г.	14.4	5	22	5.1	2.4	5	---	10	---
20	20.05.2022г.	18.1	8	26	5.6	1.9	4	---	10	---
21	21.05.2022г.	20.2	9	29	7.4	1.8	4	---	10	---
22	22.05.2022г.	22.9	16	29	9.7	5.9	10	---	10	Rain/Drizzle
23	23.05.2022г.	21.5	14	28	9.7	4.9	9	12	10	---
24	24.05.2022г.	18.2	12	24	13.7	2.6	7	---	10	---
25	25.05.2022г.	18.8	15	24	16.6	1.7	4	---	8.2	Fog
26	26.05.2022г.	23.9	13	33	15.1	3.5	9	---	8.8	---
27	27.05.2022г.	24	17	31	14.9	2.7	6	---	10	---
28	28.05.2022г.	20.6	15	28	15.8	3.2	9	---	10	Rain/Drizzle
29	29.05.2022г.	22.9	16	30	15.3	5.7	11	17	10	Rain/Drizzle
30	30.05.2022г.	22.9	15	30	12.4	4	9	---	10	---
31	31.05.2022г.	21.2	7	30	14.8	2.2	11	16	10	Rain/Drizzle, Thunderstorm
32	01.06.2022г.	22.6	14	30	14.4	2.2	5	---	10	---
33	02.06.2022г.	24.1	16	31	15.3	2.3	8	---	10	Thunderstorm
34	03.06.2022г.	24.4	18	32	16.4	2.2	10	---	10	Rain/Drizzle
35	04.06.2022г.	24.5	17	31	17	1.9	5	---	10	---
36	05.06.2022г.	25.9	17	34	15.6	4.1	8	11	10	---
37	06.06.2022г.	21.1	18	26	17.3	3	11	---	9.8	Rain/Drizzle, Thunderstorm
38	07.06.2022г.	21.7	16	26	12.7	3	6	---	10	---
39	08.06.2022г.	21.2	13	27	13.8	2.7	7	---	10	---
40	09.06.2022г.	20.8	17	26	16.6	2.4	6	---	10	Rain/Drizzle
41	10.06.2022г.	18.7	16	23	17.7	2	5	---	9.3	Rain/Drizzle, Thunderstorm
42	11.06.2022г.	18.3	16	22	17.1	3.4	6	---	9	Rain/Drizzle, Thunderstorm
43	12.06.2022г.	19.9	18	24	17.6	6.2	10	---	10	Rain/Drizzle
44	13.06.2022г.	23.1	18	29	15.8	3.2	8	---	10	---
45	14.06.2022г.	23.2	16	29	15.2	3.3	9	14	10	---
46	15.06.2022г.	23	18	28	12.1	4.4	8	---	10	---
47	16.06.2022г.	21.2	15	27	15.1	2.7	5	---	9.8	---
48	17.06.2022г.	22.3	14	29	13.9	2	6	---	10	Rain/Drizzle
49	18.06.2022г.	20.3	14	25	15.8	3.4	9	---	10	Rain/Drizzle
50	19.06.2022г.	21.1	14	28	12.3	2.3	5	---	10	---
51	20.06.2022г.	22	13	29	10.6	2.1	5	---	10	---
52	21.06.2022г.	25.7	14	34	14.9	4.8	9	---	10	---
53	22.06.2022г.	27.1	22	31	16.6	5.7	9	---	10	---
54	23.06.2022г.	22.3	17	26	16.8	2.7	7	---	10	Rain/Drizzle
55	24.06.2022г.	22.6	14	30	13.6	2.1	5	---	10	---
56	25.06.2022г.	24.3	15	32	15.9	2.4	7	---	10	Rain/Drizzle
57	26.06.2022г.	22.1	18	27	18.2	3.4	7	---	10	Rain/Drizzle
58	27.06.2022г.	23.6	16	30	15.9	2.1	5	---	10	---
59	28.06.2022г.	24.4	18	30	15.9	3	7	---	10	---
60	29.06.2022г.	25.3	18	32	14.9	1.9	4	---	10	---
61	30.06.2022г.	25.9	17	33	14.4	2.1	7	---	10	---
62	01.07.2022г.	26.8	18	34	14.9	2.7	5	---	10	Rain/Drizzle
63	02.07.2022г.	26.5	19	33	16.4	2.4	6	---	10	---
64	03.07.2022г.	25.9	19	32	15.3	3.4	7	---	10	---
65	04.07.2022г.	25.3	16	33	10.9	2.9	5	---	10	---
66	05.07.2022г.	25.3	16	33	13	3	5	---	10	---
67	06.07.2022г.	24.3	19	30	16.2	3.3	8	---	10	Rain/Drizzle
68	07.07.2022г.	23.9	---	31	14.9	5.5	9	---	10	Rain/Drizzle
69	08.07.2022г.	22.8	17	29	16.7	3.3	7	---	10	Rain/Drizzle, Thunderstorm
70	09.07.2022г.	21.4	18	24	16.6	4.3	8	---	10	Rain/Drizzle, Thunderstorm
71	10.07.2022г.	22.7	19	28	13.9	5.2	10	---	10	Rain/Drizzle
72	11.07.2022г.	22.9	19	27	8.1	6.9	11	---	10	---
73	12.07.2022г.	21.8	15	27	6.9	5.4	8	---	10	---
74	13.07.2022г.	21.9	15	28	7.5	4.1	10	---	10	---
75	14.07.2022г.	24.4	16	31	9.8	2.5	6	---	10	---
76	15.07.2022г.	24.9	15	32	11.7	1.7	3	---	10	---
77	16.07.2022г.	27.6	18	36	13.2	2.5	8	---	10	---
78	17.07.2022г.	27.4	20	34	11.6	3.9	9	12	10	---
79	18.07.2022г.	24.4	18	30	9.1	3.8	7	---	10	---
80	19.07.2022г.	22.6	14	30	10.9	2.8	5	---	10	---
81	20.07.2022г.	24.1	14	32	10.5	2.3	4	---	10	---
82	21.07.2022г.	27.3	15	36	11.9	2.9	7	---	10	---
83	22.07.2022г.	27.6	18	36	13.8	2.3	5	---	10	---
84	23.07.2022г.	29.2	19	39	12.2	2.4	6	---	10	---
85	24.07.2022г.	29.8	19	39	13.6	3	8	---	10	---
86	25.07.2022г.	27.1	---	33	16.4	4.5	10	15	10	Rain/Drizzle, Thunderstorm
87	26.07.2022г.	27.8	20	35	16.4	2.1	5	---	10	---
88	27.07.2022г.	28.4	18	36	15.2	2.6	6	---	10	---
89	28.07.2022г.	27.2	21	35	15.4	3	6	---	10	---
90	29.07.2022г.	26.7	19	34	13.9	3.2	5	---	10	---
91	30.07.2022г.	27.7	21	35	13.3	3.8	13	19	10	Rain/Drizzle
92	31.07.2022г.	26.1	19	33	15.9	4.7	8	---	10	Rain/Drizzle
93	01.08.2022г.	26.6	22	31	10.8	6.6	12	15	10	---
94	02.08.2022г.	26.4	19	32	11.8	3.4	7	---	10	---
95	03.08.2022г.	25.8	19	31	13.8	1.9	4	---	10	---
96	04.08.2022г.	26.2	17	33	12.2	2.6	5	---	10	---
97	05.08.2022г.	26.9	19	35	12.6	2.6	4	---	10	---
98	06.08.2022г.	26.6	19	34	15.3	3.1	7	---	10	---
99	07.08.2022г.	25.6	19	32	16.5	2.7	9	---	10	---
100	08.08.2022г.	26.9	18	35	13.1	3.5	9	15	10	---
101	09.08.2022г.	27.6	18	35	10.1	3.2	7	12	10	---
102	10.08.2022г.	25.9	22	32	12.5	2.9	8	13	10	---
103	11.08.2022г.	24.9	20.0	32.0	15	2.6	8	9	10	Rain/Drizzle
104	12.08.2022г.	25.0	17.0	31.0	14.8	2	5	---	10	---
105	13.08.2022г.	24.4	19.0	32.0	14.2	3.2	9	---	10	---
106	14.08.2022г.	19.9	---	23.0	17	3.2	8	---	9.8	Rain/Drizzle, Thunderstorm
107	15.08.2022г.	23.2	14.0	32.0	15.3	3	8	---	9.8	---
108	16.08.2022г.	27.3	17.0	35.0	14.7	3	7	11	10	Rain/Drizzle
109	17.08.2022г.	28.7	22.0	35.0	13.4	3.6	7	---	10	---
110	18.08.2022г.	29.7	22.0	37.0	13.6	3.6	9	11	10	---
111	19.08.2022г.	28.9	20.0	37.0	13.7	2.7	6	---	10	---
112	20.08.2022г.	26.6	---	36.0	15.1	3.8	10	15	10	Rain/Drizzle, Thunderstorm
113	21.08.2022г.	21.2	19.0	24.0	19.8	2.2	5	---	9.8	Rain/Drizzle, Thunderstorm
114	22.08.2022г.	21.3	---	28.0	19.3	2.1	7	---	10	Rain/Drizzle
115	23.08.2022г.	23.7	---	30.0	19.6	2.6	9	15	10	Rain/Drizzle, Thunderstorm
116	24.08.2022г.	23.8	18.0	30.0	18.7	2.3	5	---	10	Rain/Drizzle
117	25.08.2022г.	25.6	20.0	32.0	18.4	3.5	9	---	10	Rain/Drizzle
118	26.08.2022г.	25.9	20.0	30.0	13.4	3.3	7	---	10	---
119	27.08.2022г.	25.4	17.0	33.0	13.5	1.7	4	---	10	---
120	28.08.2022г.	25.9	17.0	34.0	13.8	1.7	3	---	10	---
121	29.08.2022г.	26.1	18.0	33.0	14.7	2.3	8	12	10	Rain/Drizzle
122	30.08.2022г.	25.1	---	32.0	15.1	2.4	7	---	10	---
123	31.08.2022г.	22.3	18.0	32.0	16.6	2.5	8	---	10	Rain/Drizzle
